# Supplementary material for: Solvent organization in the ultrahigh-resolution crystal structure of crambin at room temperature
Source: IUCrJ. 2024 Aug 27;11(Pt 5):649–63. doi: 10.1107/S2052252524007784 (PMC11364037; doi:10.1107/S2052252524007784)
Supplement: Supplementary file 4 [file m-11-00649-sup4.xlsx]

## Sheet: Main-chain-Bonds&Angles
Bond distances (Å) and angles (º) with estimated standard deviations in comparison with the values tabulated by Engh & Huber (2001), given by their targets (EH99) and standard deviations (sigEH99). "This work" reports the actual value determined in this work with its estimated standard uncertainty (esd). For the "Mean" values, esd is calculated as the standard deviation of the mean, except for si…
Bond/Angle	Residue	EH99	sigEH99	This work	esd	Δ	|Δ|/sigEH99
CA-C	PRO36	1.514	0.016	1.5044	0.008	0.0096	0.6
CA-C	ASN14	1.514	0.016	1.5285	0.0033	-0.0145	0.9062
CA-C	ALA38	1.514	0.016	1.523	0.009	-0.009	0.5625
CA-C	VAL15	1.514	0.016	1.535	0.0035	-0.021	1.3125
CA-C	CYS16	1.514	0.016	1.5368	0.0033	-0.0228	1.425
CA-C	ARG17	1.514	0.016	1.5282	0.0035	-0.0142	0.8875
CA-C	ILE35	1.514	0.016	1.5177	0.0056	-0.0037	0.2313
CA-C	LEU18	1.514	0.016	1.5282	0.0039	-0.0142	0.8875
CA-C	ILE34	1.514	0.016	1.524	0.0051	-0.01	0.625
CA-C	CYS40	1.514	0.016	1.5138	0.0064	0.0002	0.0125
CA-C	GLY20	1.514	0.016	1.512	0.0042	0.002	0.125
CA-C	ILE33	1.514	0.016	1.5286	0.0042	-0.0146	0.9125
CA-C	GLU23	1.514	0.016	1.5252	0.0036	-0.0112	0.7
CA-C	CYS32	1.514	0.016	1.5485	0.004	-0.0345	2.1562
CA-C	ALA24	1.514	0.016	1.5282	0.004	-0.0142	0.8875
CA-C	GLY31	1.514	0.016	1.5149	0.0044	-0.0009	0.0562
CA-C	CYS26	1.514	0.016	1.5405	0.0034	-0.0265	1.6562
CA-C	ALA27	1.514	0.016	1.5327	0.0038	-0.0187	1.1687
CA-C	THR30	1.514	0.016	1.5233	0.0052	-0.0093	0.5812
CA-C	THR21	1.514	0.016	1.5317	0.0033	-0.0177	1.1062
CA-C	ASN12	1.514	0.016	1.5397	0.0033	-0.0257	1.6062
CA-C	THR28	1.514	0.016	1.5207	0.0048	-0.0067	0.4188
CA-C	PRO41	1.514	0.016	1.5096	0.0085	0.0044	0.275
CA-C	SER11	1.514	0.016	1.5395	0.0037	-0.0255	1.5937
CA-C	CYS3	1.514	0.016	1.538	0.0033	-0.024	1.5
CA-C	TYR44	1.514	0.016	1.5431	0.0038	-0.0291	1.8188
CA-C	ASN46	1.514	0.016	1.5308	0.0054	-0.0168	1.05
CA-C	ALA9	1.514	0.016	1.5396	0.0034	-0.0256	1.6
CA-C	GLY42	1.514	0.016	1.5124	0.0078	0.0016	0.1
CA-C	ALA45	1.514	0.016	1.523	0.0044	-0.009	0.5625
CA-C	PRO5	1.514	0.016	1.5116	0.0039	0.0024	0.15
CA-C	SER6	1.514	0.016	1.5296	0.0034	-0.0156	0.975
CA-C	CYS4	1.514	0.016	1.5287	0.0033	-0.0147	0.9187
CA-C	Mean	1.514	0.016	1.527	0.0019	-0.013	0.8125
C-N	ILE33	1.336	0.023	1.3338	0.0042	0.0022	0.0957
C-N	GLY20	1.336	0.023	1.3334	0.0034	0.0026	0.113
C-N	TYR44	1.336	0.023	1.3259	0.0044	0.0101	0.4391
C-N	CYS32	1.336	0.023	1.3302	0.0038	0.0058	0.2522
C-N	SER11	1.336	0.023	1.3352	0.0036	0.0008	0.0348
C-N	ALA45	1.336	0.023	1.3252	0.0037	0.0108	0.4696
C-N	GLY31	1.336	0.023	1.3334	0.0036	0.0026	0.113
C-N	THR30	1.336	0.023	1.3302	0.0053	0.0058	0.2522
C-N	CYS3	1.336	0.023	1.3278	0.0034	0.0082	0.3565
C-N	ALA27	1.336	0.023	1.3453	0.0039	-0.0093	0.4043
C-N	GLU23	1.336	0.023	1.3359	0.0038	0.0001	0.0043
C-N	CYS4	1.336	0.023	1.3503	0.0028	-0.0143	0.6217
C-N	PRO5	1.336	0.023	1.3337	0.0034	0.0023	0.1
C-N	CYS26	1.336	0.023	1.3188	0.0037	0.0172	0.7478
C-N	ILE34	1.336	0.023	1.3286	0.0047	0.0074	0.3217
C-N	ARG17	1.336	0.023	1.3313	0.0035	0.0047	0.2043
C-N	CYS40	1.336	0.023	1.3299	0.0068	0.0061	0.2652
C-N	CYS16	1.336	0.023	1.3354	0.0033	0.0006	0.0261
C-N	ILE35	1.336	0.023	1.3432	0.0051	-0.0072	0.313
C-N	PRO41	1.336	0.023	1.3376	0.0063	-0.0016	0.0696
C-N	VAL15	1.336	0.023	1.3417	0.0034	-0.0057	0.2478
C-N	ASN14	1.336	0.023	1.3389	0.0031	-0.0029	0.1261
C-N	Mean	1.336	0.023	1.3339	0.0015	0.0021	0.0913
C-O	CYS40	1.232	0.016	1.2414	0.0063	-0.0094	0.5875
C-O	PRO41	1.232	0.016	1.2248	0.0058	0.0072	0.45
C-O	THR30	1.232	0.016	1.2251	0.0041	0.0069	0.4312
C-O	GLY31	1.232	0.016	1.2288	0.004	0.0032	0.2
C-O	ALA38	1.232	0.016	1.2202	0.0084	0.0118	0.7375
C-O	TYR44	1.232	0.016	1.2279	0.0036	0.0041	0.2563
C-O	ILE34	1.232	0.016	1.2456	0.0058	-0.0136	0.85
C-O	THR28	1.232	0.016	1.2327	0.004	-0.0007	0.0437
C-O	CYS32	1.232	0.016	1.2241	0.0038	0.0079	0.4938
C-O	ILE35	1.232	0.016	1.2303	0.0059	0.0017	0.1062
C-O	GLY42	1.232	0.016	1.2136	0.0076	0.0184	1.15
C-O	ILE33	1.232	0.016	1.2235	0.0044	0.0085	0.5312
C-O	PRO36	1.232	0.016	1.2259	0.0078	0.0061	0.3813
C-O	ALA45	1.232	0.016	1.2355	0.0037	-0.0035	0.2188
C-O	CYS3	1.232	0.016	1.2195	0.0036	0.0125	0.7812
C-O	VAL15	1.232	0.016	1.2298	0.003	0.0022	0.1375
C-O	GLY20	1.232	0.016	1.2207	0.004	0.0113	0.7062
C-O	CYS16	1.232	0.016	1.2222	0.003	0.0098	0.6125
C-O	THR21	1.232	0.016	1.2298	0.0033	0.0022	0.1375
C-O	ASN14	1.232	0.016	1.2284	0.003	0.0036	0.225
C-O	ASN12	1.232	0.016	1.2302	0.0031	0.0018	0.1125
C-O	GLU23	1.232	0.016	1.2311	0.0031	0.0009	0.0562
C-O	SER11	1.232	0.016	1.239	0.0031	-0.007	0.4375
C-O	ALA9	1.232	0.016	1.2284	0.0031	0.0036	0.225
C-O	ALA24	1.232	0.016	1.2318	0.0033	0.0002	0.0125
C-O	SER6	1.232	0.016	1.2322	0.0031	-0.0002	0.0125
C-O	CYS26	1.232	0.016	1.2381	0.0031	-0.0061	0.3813
C-O	PRO5	1.232	0.016	1.2263	0.0035	0.0057	0.3563
C-O	ASN46	1.232	0.016	1.2513	0.0049	-0.0193	1.2063
C-O	CYS4	1.232	0.016	1.2243	0.0032	0.0077	0.4813
C-O	ALA27	1.232	0.016	1.2274	0.0032	0.0046	0.2875
C-O	ARG17	1.232	0.016	1.238	0.0031	-0.006	0.375
C-O	LEU18	1.232	0.016	1.2443	0.0031	-0.0123	0.7688
C-O	Mean	1.232	0.016	1.2301	0.0014	0.0019	0.1187
CA-N	LEU18	1.456	0.015	1.4684	0.0034	-0.0124	0.8267
CA-N	SER11	1.456	0.015	1.4558	0.0031	0.0002	0.0133
CA-N	ALA9	1.456	0.015	1.4545	0.0038	0.0015	0.1
CA-N	GLY42	1.456	0.015	1.4474	0.0092	0.0086	0.5733
CA-N	CYS32	1.456	0.015	1.4481	0.0034	0.0079	0.5267
CA-N	CYS26	1.456	0.015	1.4567	0.0031	-0.0007	0.0467
CA-N	TYR44	1.456	0.015	1.4527	0.0036	0.0033	0.22
CA-N	ALA24	1.456	0.015	1.458	0.0035	-0.002	0.1333
CA-N	SER6	1.456	0.015	1.4437	0.0034	0.0123	0.82
CA-N	ALA45	1.456	0.015	1.4605	0.0038	-0.0045	0.3
CA-N	PRO5	1.456	0.015	1.4738	0.0032	-0.0178	1.1867
CA-N	ALA27	1.456	0.015	1.4688	0.0033	-0.0128	0.8533
CA-N	CYS4	1.456	0.015	1.4624	0.0029	-0.0064	0.4267
CA-N	ASN46	1.456	0.015	1.4513	0.004	0.0047	0.3133
CA-N	CYS3	1.456	0.015	1.4517	0.0036	0.0043	0.2867
CA-N	GLY31	1.456	0.015	1.4486	0.0048	0.0074	0.4933
CA-N	GLY20	1.456	0.015	1.4486	0.0039	0.0074	0.4933
CA-N	PRO41	1.456	0.015	1.4665	0.0071	-0.0105	0.7
CA-N	ASN12	1.456	0.015	1.4543	0.0035	0.0017	0.1133
CA-N	ILE35	1.456	0.015	1.4605	0.0047	-0.0045	0.3
CA-N	ILE34	1.456	0.015	1.4608	0.0041	-0.0048	0.32
CA-N	ARG17	1.456	0.015	1.454	0.003	0.002	0.1333
CA-N	THR21	1.456	0.015	1.4499	0.0033	0.0061	0.4067
CA-N	PRO36	1.456	0.015	1.4634	0.0062	-0.0074	0.4933
CA-N	THR28	1.456	0.015	1.4568	0.004	-0.0008	0.0533
CA-N	CYS16	1.456	0.015	1.4551	0.0034	0.0009	0.06
CA-N	VAL15	1.456	0.015	1.4604	0.003	-0.0044	0.2933
CA-N	ILE33	1.456	0.015	1.4526	0.0038	0.0034	0.2267
CA-N	CYS40	1.456	0.015	1.4591	0.0043	-0.0031	0.2067
CA-N	ASN14	1.456	0.015	1.4578	0.0031	-0.0018	0.12
CA-N	GLU23	1.456	0.015	1.4574	0.0035	-0.0014	0.0933
CA-N	ALA38	1.456	0.015	1.4378	0.0083	0.0182	1.2133
CA-N	THR30	1.456	0.015	1.4556	0.0035	0.0004	0.0267
CA-N	Mean	1.456	0.015	1.4562	0.0013	-0.0002	0.0133
C-N-CA	PRO41	121.7	2.5	121.22	0.5	0.48	0.19
C-N-CA	ARG17	121.7	2.5	120.69	0.2	1.01	0.4
C-N-CA	ILE35	121.7	2.5	119.73	0.46	1.97	0.79
C-N-CA	VAL15	121.7	2.5	121.06	0.19	0.64	0.26
C-N-CA	PRO5	121.7	2.5	122.69	0.21	-0.99	0.4
C-N-CA	SER11	121.7	2.5	120.33	0.2	1.37	0.55
C-N-CA	TYR44	121.7	2.5	123.73	0.25	-2.03	0.81
C-N-CA	GLY20	121.7	2.5	122.92	0.23	-1.22	0.49
C-N-CA	ALA45	121.7	2.5	123.76	0.24	-2.06	0.82
C-N-CA	ILE33	121.7	2.5	123.24	0.31	-1.54	0.62
C-N-CA	CYS16	121.7	2.5	121.17	0.19	0.53	0.21
C-N-CA	CYS4	121.7	2.5	119.72	0.2	1.98	0.79
C-N-CA	ALA27	121.7	2.5	118.41	0.22	3.29	1.32
C-N-CA	GLY31	121.7	2.5	120.6	0.24	1.1	0.44
C-N-CA	CYS26	121.7	2.5	122.15	0.2	-0.45	0.18
C-N-CA	CYS40	121.7	2.5	119.88	0.47	1.82	0.73
C-N-CA	CYS3	121.7	2.5	119.64	0.2	2.06	0.82
C-N-CA	ASN14	121.7	2.5	119.74	0.19	1.96	0.78
C-N-CA	GLU23	121.7	2.5	119.52	0.21	2.18	0.87
C-N-CA	CYS32	121.7	2.5	122.17	0.25	-0.47	0.19
C-N-CA	THR30	121.7	2.5	122.58	0.29	-0.88	0.35
C-N-CA	ILE34	121.7	2.5	122.11	0.38	-0.41	0.16
C-N-CA	Mean	121.7	2.5	121.23	0.33	0.47	0.19
CA-C-N	ALA45	117.2	2.2	113.84	0.23	3.36	1.53
CA-C-N	LEU18	117.2	2.2	119.86	0.2	-2.66	1.21
CA-C-N	THR21	117.2	2.2	117.5	0.24	-0.3	0.14
CA-C-N	CYS32	117.2	2.2	118.6	0.27	-1.4	0.64
CA-C-N	ARG17	117.2	2.2	116.25	0.19	0.95	0.43
CA-C-N	THR28	117.2	2.2	117.83	0.21	-0.63	0.29
CA-C-N	ALA24	117.2	2.2	118.36	0.21	-1.16	0.53
CA-C-N	GLY31	117.2	2.2	117.74	0.25	-0.54	0.25
CA-C-N	VAL15	117.2	2.2	118.11	0.2	-0.91	0.41
CA-C-N	ILE33	117.2	2.2	114.79	0.23	2.41	1.1
CA-C-N	PRO36	117.2	2.2	117.09	0.41	0.11	0.05
CA-C-N	CYS16	117.2	2.2	116.92	0.2	0.28	0.13
CA-C-N	PRO5	117.2	2.2	115.77	0.2	1.43	0.65
CA-C-N	ASN46	117.2	2.2	117.01	0.24	0.19	0.09
CA-C-N	ILE35	117.2	2.2	116.69	0.37	0.51	0.23
CA-C-N	ASN12	117.2	2.2	116.66	0.2	0.54	0.25
CA-C-N	SER6	117.2	2.2	118.65	0.22	-1.45	0.66
CA-C-N	ILE34	117.2	2.2	113.67	0.28	3.53	1.6
CA-C-N	GLY42	117.2	2.2	114.36	0.46	2.84	1.29
CA-C-N	PRO41	117.2	2.2	117.28	0.4	-0.08	0.04
CA-C-N	ALA27	117.2	2.2	118.25	0.2	-1.05	0.48
CA-C-N	CYS4	117.2	2.2	117.54	0.22	-0.34	0.15
CA-C-N	Mean	117.2	2.2	116.94	0.35	0.26	0.12
C-CA-N	ALA38	113.1	2.5	113.29	0.56	-0.19	0.08
C-CA-N	PRO41	113.1	2.5	111.41	0.47	1.69	0.68
C-CA-N	CYS40	113.1	2.5	110.39	0.3	2.71	1.08
C-CA-N	TYR44	113.1	2.5	107.4	0.22	5.7	2.28
C-CA-N	THR30	113.1	2.5	115.42	0.28	-2.32	0.93
C-CA-N	THR28	113.1	2.5	112.27	0.25	0.83	0.33
C-CA-N	ILE35	113.1	2.5	109.04	0.35	4.06	1.62
C-CA-N	GLY42	113.1	2.5	116.92	0.43	-3.82	1.53
C-CA-N	ILE34	113.1	2.5	107.24	0.32	5.86	2.34
C-CA-N	ILE33	113.1	2.5	109.06	0.24	4.04	1.62
C-CA-N	GLY31	113.1	2.5	114.86	0.26	-1.76	0.7
C-CA-N	CYS32	113.1	2.5	109.5	0.22	3.6	1.44
C-CA-N	PRO36	113.1	2.5	113.83	0.4	-0.73	0.29
C-CA-N	CYS26	113.1	2.5	111.32	0.21	1.78	0.71
C-CA-N	ALA27	113.1	2.5	110.97	0.21	2.13	0.85
C-CA-N	LEU18	113.1	2.5	113.65	0.23	-0.55	0.22
C-CA-N	VAL15	113.1	2.5	110.88	0.19	2.22	0.89
C-CA-N	SER11	113.1	2.5	110.53	0.21	2.57	1.03
C-CA-N	ALA9	113.1	2.5	110.61	0.22	2.49	1
C-CA-N	CYS16	113.1	2.5	112.14	0.19	0.96	0.38
C-CA-N	ALA45	113.1	2.5	114.32	0.23	-1.22	0.49
C-CA-N	ARG17	113.1	2.5	113.38	0.19	-0.28	0.11
C-CA-N	SER6	113.1	2.5	107.8	0.18	5.3	2.12
C-CA-N	ASN14	113.1	2.5	111.67	0.2	1.43	0.57
C-CA-N	PRO5	113.1	2.5	114.31	0.2	-1.21	0.48
C-CA-N	GLY20	113.1	2.5	115.1	0.23	-2	0.8
C-CA-N	ASN12	113.1	2.5	111.38	0.2	1.72	0.69
C-CA-N	THR21	113.1	2.5	109.58	0.2	3.52	1.41
C-CA-N	ASN46	113.1	2.5	112.44	0.3	0.66	0.26
C-CA-N	ALA24	113.1	2.5	112.05	0.21	1.05	0.42
C-CA-N	GLU23	113.1	2.5	111.8	0.22	1.3	0.52
C-CA-N	CYS4	113.1	2.5	110.21	0.18	2.89	1.16
C-CA-N	CYS3	113.1	2.5	106.65	0.21	6.45	2.58
C-CA-N	Mean	113.1	2.5	111.56	0.44	1.54	0.62
O-C-CA	PRO36	120.6	1.8	119.74	0.55	0.86	0.48
O-C-CA	PRO41	120.6	1.8	123.26	0.46	-2.66	1.48
O-C-CA	ILE34	120.6	1.8	119.97	0.32	0.63	0.35
O-C-CA	SER11	120.6	1.8	120.76	0.24	-0.16	0.09
O-C-CA	CYS3	120.6	1.8	119.42	0.23	1.18	0.66
O-C-CA	CYS40	120.6	1.8	120.63	0.46	-0.03	0.02
O-C-CA	ALA9	120.6	1.8	119.65	0.24	0.95	0.53
O-C-CA	CYS4	120.6	1.8	121.76	0.19	-1.16	0.64
O-C-CA	SER6	120.6	1.8	121.26	0.23	-0.66	0.37
O-C-CA	ALA38	120.6	1.8	118.48	0.73	2.12	1.18
O-C-CA	PRO5	120.6	1.8	118.39	0.24	2.21	1.23
O-C-CA	ILE35	120.6	1.8	121.19	0.35	-0.59	0.33
O-C-CA	ASN14	120.6	1.8	119.99	0.22	0.61	0.34
O-C-CA	GLU23	120.6	1.8	119.48	0.25	1.12	0.62
O-C-CA	ILE33	120.6	1.8	122.09	0.27	-1.49	0.83
O-C-CA	CYS26	120.6	1.8	118.12	0.24	2.48	1.38
O-C-CA	TYR44	120.6	1.8	121.91	0.3	-1.31	0.73
O-C-CA	ASN46	120.6	1.8	119.46	0.29	1.14	0.63
O-C-CA	ALA27	120.6	1.8	120.19	0.26	0.41	0.23
O-C-CA	THR21	120.6	1.8	120.05	0.24	0.55	0.31
O-C-CA	GLY20	120.6	1.8	119.52	0.25	1.08	0.6
O-C-CA	THR28	120.6	1.8	119.84	0.31	0.76	0.42
O-C-CA	GLY42	120.6	1.8	118.93	0.48	1.67	0.93
O-C-CA	THR30	120.6	1.8	118.18	0.38	2.42	1.34
O-C-CA	LEU18	120.6	1.8	118.26	0.26	2.34	1.3
O-C-CA	ARG17	120.6	1.8	118.6	0.23	2	1.11
O-C-CA	GLY31	120.6	1.8	119.09	0.27	1.51	0.84
O-C-CA	CYS16	120.6	1.8	120.57	0.22	0.03	0.02
O-C-CA	VAL15	120.6	1.8	120.93	0.23	-0.33	0.18
O-C-CA	CYS32	120.6	1.8	120.88	0.25	-0.28	0.16
O-C-CA	ALA24	120.6	1.8	120.24	0.23	0.36	0.2
O-C-CA	ALA45	120.6	1.8	118.59	0.25	2.01	1.12
O-C-CA	ASN12	120.6	1.8	119.79	0.23	0.81	0.45
O-C-CA	Mean	120.6	1.8	119.98	0.22	0.62	0.34
O-C-N	PRO41	122.7	1.6	122.35	0.54	0.35	0.22
O-C-N	ALA45	122.7	1.6	124.36	0.29	-1.66	1.04
O-C-N	TYR44	122.7	1.6	124.25	0.28	-1.55	0.97
O-C-N	CYS3	122.7	1.6	123.02	0.22	-0.32	0.2
O-C-N	ILE35	122.7	1.6	121.63	0.38	1.07	0.67
O-C-N	CYS4	122.7	1.6	122.44	0.21	0.26	0.16
O-C-N	PRO5	122.7	1.6	122.93	0.27	-0.23	0.14
O-C-N	SER11	122.7	1.6	122.58	0.25	0.12	0.07
O-C-N	ASN14	122.7	1.6	121.89	0.22	0.81	0.51
O-C-N	VAL15	122.7	1.6	122.14	0.23	0.56	0.35
O-C-N	CYS16	122.7	1.6	123.18	0.21	-0.48	0.3
O-C-N	ARG17	122.7	1.6	121.53	0.24	1.17	0.73
O-C-N	CYS40	122.7	1.6	121.98	0.47	0.72	0.45
O-C-N	GLY20	122.7	1.6	122.94	0.27	-0.24	0.15
O-C-N	CYS26	122.7	1.6	123.62	0.23	-0.92	0.57
O-C-N	ALA27	122.7	1.6	121.98	0.26	0.72	0.45
O-C-N	THR30	122.7	1.6	123.89	0.38	-1.19	0.74
O-C-N	GLY31	122.7	1.6	122.3	0.27	0.4	0.25
O-C-N	CYS32	122.7	1.6	124.34	0.28	-1.64	1.02
O-C-N	ILE33	122.7	1.6	124.23	0.29	-1.53	0.96
O-C-N	ILE34	122.7	1.6	123.34	0.35	-0.64	0.4
O-C-N	GLU23	122.7	1.6	122.13	0.24	0.57	0.36
O-C-N	Mean	122.7	1.6	122.87	0.2	-0.17	0.11

## Sheet: Side-chain-Bonds&Angles
Bond/Angle	Residue	EH99	sigEH99	This work	esd	Δ	|Δ|/sigEH99
CA-CB	ALA9	1.52	0.021	1.5229	0.0041	-0.0029	0.1381
CA-CB	ALA24	1.52	0.021	1.5275	0.0048	-0.0075	0.3571
CA-CB	ALA27	1.52	0.021	1.5155	0.0042	0.0045	0.2143
CA-CB	ALA38	1.52	0.021	1.5077	0.0109	0.0123	0.5857
CA-CB	ALA45	1.52	0.021	1.5175	0.0058	0.0025	0.119
CA-CB	Mean	1.52	0.021	1.5182	0.003	0.0168	0.763636
CA-CB	ARG17	1.535	0.022	1.5353	0.0036	-0.0003	0.0136
CA-CB	Mean	1.535	0.022	1.5211	0.004	0.0139	0.6318
CB-CG	ARG17	1.521	0.027	1.5238	0.004	-0.0028	0.1037
CB-CG	Mean	1.521	0.027	1.5238		-0.0028	0.1037
CD-NE	ARG17	1.46	0.017	1.4625	0.0037	-0.0025	0.1471
CD-NE	Mean	1.46	0.017	1.4625		-0.0025	0.1471
CG-CD	ARG17	1.515	0.025	1.515	0.0042	0	0
CG-CD	Mean	1.515	0.025	1.515		0	0
CZ-NH1	ARG17	1.326	0.013	1.3089	0.0048	0.0171	1.3154
CZ-NH1	Mean	1.326	0.013	1.3089		0.0171	1.3154
CZ-NH2	ARG17	1.326	0.013	1.3311	0.004	-0.0051	0.3923
CZ-NH2	Mean	1.326	0.013	1.3311		-0.0051	0.3923
NE-CZ	ARG17	1.326	0.013	1.3244	0.0041	0.0016	0.1231
NE-CZ	Mean	1.326	0.013	1.3244		0.0016	0.1231
CA-CB	ASN12	1.527	0.026	1.5223	0.004	0.0047	0.1808
CA-CB	ASN14	1.527	0.026	1.5163	0.0044	0.0107	0.4115
CA-CB	ASN46	1.527	0.026	1.5353	0.0051	-0.0083	0.3192
CA-CB	Mean	1.527	0.026	1.5246	0.0056	0.0024	0.0923
CB-CG	ASN12	1.506	0.023	1.5081	0.0052	-0.0021	0.0913
CB-CG	ASN14	1.506	0.023	1.5398	0.0051	-0.0338	1.4696
CB-CG	ASN46	1.506	0.023	1.5057	0.008	0.0003	0.013
CB-CG	Mean	1.506	0.023	1.5179	0.011	-0.0119	0.5174
CG-ND2	ASN12	1.324	0.025	1.3257	0.0081	-0.0017	0.068
CG-ND2	ASN14	1.324	0.025	1.3171	0.0069	0.0069	0.276
CG-ND2	ASN46	1.324	0.025	1.3143	0.0086	0.0097	0.388
CG-ND2	Mean	1.324	0.025	1.319	0.0034	0.005	0.2
CG-OD1	ASN12	1.235	0.022	1.2085	0.0092	0.0265	1.2045
CG-OD1	ASN14	1.235	0.022	1.2158	0.0071	0.0192	0.8727
CG-OD1	ASN46	1.235	0.022	1.2263	0.0079	0.0087	0.3955
CG-OD1	Mean	1.235	0.022	1.2169	0.0051	0.0181	0.8227
CA-CB	CYS3	1.535	0.022	1.5287	0.0042	0.0063	0.2864
CA-CB	CYS4	1.535	0.022	1.5302	0.0034	0.0048	0.2182
CA-CB	CYS16	1.535	0.022	1.5366	0.0037	-0.0016	0.0727
CA-CB	CYS26	1.535	0.022	1.5093	0.0036	0.0257	1.1682
CA-CB	CYS32	1.535	0.022	1.5232	0.0037	0.0118	0.5364
CA-CB	CYS40	1.535	0.022	1.5272	0.0063	0.0078	0.3545
CA-CB	Mean	1.535	0.022	1.5259	0.0038	0.0091	0.4136
CB-SG	CYS3	1.818	0.017	1.8089	0.003	0.0091	0.5353
CB-SG	CYS4	1.818	0.017	1.819	0.0031	-0.001	0.0588
CB-SG	CYS16	1.818	0.017	1.8175	0.0034	0.0005	0.0294
CB-SG	CYS26	1.818	0.017	1.8248	0.0032	-0.0068	0.4
CB-SG	CYS32	1.818	0.017	1.8286	0.0033	-0.0106	0.6235
CB-SG	CYS40	1.818	0.017	1.8196	0.005	-0.0016	0.0941
CB-SG	Mean	1.818	0.017	1.8197	0.0027	-0.0017	0.1
SG-SG	CYS3	2.033	0.016	2.0089	0.0023	0.0241	1.5062
SG-SG	CYS4	2.033	0.016	2.0373	0.0019	-0.0043	0.2687
SG-SG	CYS16	2.033	0.016	2.0349	0.0021	-0.0019	0.1187
SG-SG	Mean	2.033	0.016	2.027	0.0091	0.006	0.375
CA-CB	GLU23	1.535	0.022	1.5289	0.0041	0.0061	0.2773
CA-CB	Mean	1.535	0.022	1.5289		0.0061	0.2773
CB-CG	GLU23	1.517	0.019	1.5234	0.0048	-0.0064	0.3368
CB-CG	Mean	1.517	0.019	1.5234		-0.0064	0.3368
CD-OE1	GLU23	1.252	0.011	1.2304	0.009	0.0216	1.9636
CD-OE1	Mean	1.252	0.011	1.2304		0.0216	1.9636
CD-OE2	GLU23	1.252	0.011	1.2133	0.0089	0.0387	3.5182
CD-OE2	Mean	1.252	0.011	1.2133		0.0387	3.5182
CG-CD	GLU23	1.515	0.015	1.5314	0.0063	-0.0164	1.0933
CG-CD	Mean	1.515	0.015	1.5314		-0.0164	1.0933
CA-CB	ILE33	1.544	0.023	1.5484	0.0051	-0.0044	0.1913
CA-CB	ILE34	1.544	0.023	1.5308	0.0056	0.0132	0.5739
CA-CB	ILE35	1.544	0.023	1.5545	0.0066	-0.0105	0.4565
CA-CB	Mean	1.544	0.023	1.5446	0.0071	-0.0006	0.0261
CB-CG1	ILE33	1.536	0.028	1.5378	0.0068	-0.0018	0.0643
CB-CG1	ILE34	1.536	0.028	1.5172	0.0081	0.0188	0.6714
CB-CG1	ILE35	1.536	0.028	1.5389	0.0099	-0.0029	0.1036
CB-CG1	Mean	1.536	0.028	1.5313	0.007	0.0047	0.1679
CB-CG2	ILE33	1.524	0.031	1.5214	0.0067	0.0026	0.0839
CB-CG2	ILE34	1.524	0.031	1.5359	0.0075	-0.0119	0.3839
CB-CG2	ILE35	1.524	0.031	1.5399	0.0086	-0.0159	0.5129
CB-CG2	Mean	1.524	0.031	1.5324	0.0056	-0.0084	0.271
CG1-CD1	ILE33	1.5	0.069	1.5112	0.0069	-0.0112	0.1623
CG1-CD1	ILE35	1.5	0.069	1.5254	0.0083	-0.0254	0.3681
CG1-CD1	Mean	1.5	0.069	1.5183	0.0071	-0.0183	0.2652
CA-CB	LEU18	1.533	0.023	1.5366	0.0041	-0.0036	0.1565
CA-CB	Mean	1.533	0.023	1.5366		-0.0036	0.1565
CB-CG	LEU18	1.521	0.029	1.5147	0.0055	0.0063	0.2172
CB-CG	Mean	1.521	0.029	1.5147		0.0063	0.2172
CG-CD1	LEU18	1.514	0.037	1.5272	0.0071	-0.0132	0.3568
CG-CD1	Mean	1.514	0.037	1.5272		-0.0132	0.3568
CG-CD2	LEU18	1.514	0.037	1.5204	0.0093	-0.0064	0.173
CG-CD2	Mean	1.514	0.037	1.5204		-0.0064	0.173
CA-CB	PRO5	1.531	0.02	1.5348	0.0041	-0.0038	0.19
CA-CB	PRO36	1.531	0.02	1.5282	0.0108	0.0028	0.14
CA-CB	PRO41	1.531	0.02	1.4936	0.0108	0.0374	1.87
CA-CB	Mean	1.531	0.02	1.5189	0.0128	0.0121	0.605
CB-CG	PRO5	1.495	0.05	1.5119	0.0055	-0.0169	0.338
CB-CG	PRO36	1.495	0.05	1.3649	0.0166	0.1301	2.602
CB-CG	PRO41	1.495	0.05	1.4948	0.013	0.0002	0.004
CB-CG	Mean	1.495	0.05	1.4572	0.0464	0.0378	0.756
CG-CD	PRO5	1.502	0.033	1.5241	0.0036	-0.0221	0.6697
CG-CD	PRO36	1.502	0.033	1.518	0.0108	-0.016	0.4848
CG-CD	PRO41	1.502	0.033	1.5012	0.011	0.0008	0.0242
CG-CD	Mean	1.502	0.033	1.5144	0.0069	-0.0124	0.3758
CA-CB	SER6	1.525	0.015	1.5241	0.0037	0.0009	0.06
CA-CB	SER11	1.525	0.015	1.5205	0.0039	0.0045	0.3
CA-CB	Mean	1.525	0.015	1.5223	0.0018	0.0027	0.18
CB-OG	SER6	1.418	0.013	1.4032	0.0044	0.0148	1.1385
CB-OG	SER11	1.418	0.013	1.4164	0.0046	0.0016	0.1231
CB-OG	Mean	1.418	0.013	1.4098	0.0066	0.0082	0.6308
CA-CB	THR21	1.529	0.026	1.5449	0.0035	-0.0159	0.6115
CA-CB	THR28	1.529	0.026	1.5334	0.0048	-0.0044	0.1692
CA-CB	THR30	1.529	0.026	1.5315	0.0046	-0.0025	0.0962
CA-CB	Mean	1.529	0.026	1.5366	0.0042	-0.0076	0.2923
CB-CG2	THR21	1.519	0.033	1.5069	0.0042	0.0121	0.3667
CB-CG2	THR28	1.519	0.033	1.4999	0.0055	0.0191	0.5788
CB-CG2	THR30	1.519	0.033	1.5056	0.0083	0.0134	0.4061
CB-CG2	Mean	1.519	0.033	1.5041	0.0021	0.0149	0.4515
CB-OG1	THR21	1.428	0.02	1.4283	0.0034	-0.0003	0.015
CB-OG1	THR28	1.428	0.02	1.4149	0.0045	0.0131	0.655
CB-OG1	THR30	1.428	0.02	1.4383	0.0051	-0.0103	0.515
CB-OG1	Mean	1.428	0.02	1.4272	0.0068	0.0008	0.04
CA-CB	TYR44	1.535	0.022	1.521	0.0045	0.014	0.6364
CA-CB	Mean	1.535	0.022	1.521		0.014	0.6364
CB-CG	TYR44	1.512	0.015	1.5041	0.0049	0.0079	0.5267
CB-CG	Mean	1.512	0.015	1.5041		0.0079	0.5267
CG-CD1	TYR44	1.387	0.013	1.3812	0.005	0.0058	0.4462
CG-CD1	Mean	1.387	0.013	1.3812		0.0058	0.4462
CG-CD2	TYR44	1.387	0.013	1.39	0.005	-0.003	0.2308
CG-CD2	Mean	1.387	0.013	1.39		-0.003	0.2308
CE1-CZ	TYR44	1.381	0.013	1.4066	0.0059	-0.0256	1.9692
CE1-CZ	Mean	1.381	0.013	1.4066		-0.0256	1.9692
CE2-CZ	TYR44	1.381	0.013	1.3665	0.006	0.0145	1.1154
CE2-CZ	Mean	1.381	0.013	1.3665		0.0145	1.1154
CZ-OH	TYR44	1.374	0.017	1.3691	0.0049	0.0049	0.2882
CZ-OH	Mean	1.374	0.017	1.3691		0.0049	0.2882
CA-CB	VAL15	1.543	0.021	1.5352	0.0034	0.0078	0.3714
CA-CB	Mean	1.543	0.021	1.5352		0.0078	0.3714
CB-CG1	VAL15	1.524	0.021	1.5231	0.0046	0.0009	0.0429
CB-CG1	Mean	1.524	0.021	1.5231		0.0009	0.0429
CB-CA-C	ALA9	110.1	1.5	111.18	0.23	-1.08	0.72
CB-CA-C	ALA24	110.1	1.5	110.74	0.28	-0.64	0.4267
CB-CA-C	ALA27	110.1	1.5	111.69	0.27	-1.59	1.06
CB-CA-C	ALA38	110.1	1.5	109.54	0.63	0.56	0.3733
CB-CA-C	ALA45	110.1	1.5	109.12	0.34	0.98	0.6533
CB-CA-C	Mean	110.1	1.5	110.45	0.49	-0.35	0.2333
N-CA-CB	ALA9	110.1	1.4	110.8	0.22	-0.7	0.5
N-CA-CB	ALA24	110.1	1.4	109.84	0.25	0.26	0.1857
N-CA-CB	ALA27	110.1	1.4	110.33	0.21	-0.23	0.1643
N-CA-CB	ALA38	110.1	1.4	110.36	0.54	-0.26	0.1857
N-CA-CB	ALA45	110.1	1.4	108.9	0.26	1.2	0.8571
N-CA-CB	Mean	110.1	1.4	110.05	0.33	0.05	0.0357
CB-CA-C	ARG17	110.4	2	109.74	0.21	0.66	0.33
CB-CA-C	Mean	110.4	2	109.74		0.66	0.33
CB-CG-CD	ARG17	111.6	2.6	113.37	0.23	-1.77	0.6808
CB-CG-CD	Mean	111.6	2.6	113.37		-1.77	0.6808
CA-CB-CG	ARG17	113.4	2.2	112.72	0.23	0.68	0.3091
CA-CB-CG	Mean	113.4	2.2	112.72		0.68	0.3091
CD-NE-CZ	ARG17	123.6	1.4	125.77	0.28	-2.17	1.55
CD-NE-CZ	Mean	123.6	1.4	125.77		-2.17	1.55
N-CA-CB	ARG17	110.6	1.8	109.97	0.19	0.63	0.35
N-CA-CB	Mean	110.6	1.8	109.97		0.63	0.35
CG-CD-NE	ARG17	111.8	2.1	110.07	0.27	1.73	0.8238
CG-CD-NE	Mean	111.8	2.1	110.07		1.73	0.8238
NE-CZ-NH2	ARG17	120.3	0.5	119.28	0.31	1.02	2.04
NE-CZ-NH2	Mean	120.3	0.5	119.28		1.02	2.04
NE-CZ-NH1	ARG17	120.3	0.5	121.72	0.27	-1.42	2.84
NE-CZ-NH1	Mean	120.3	0.5	121.72		-1.42	2.84
NH1-CZ-NH2	ARG17	119.4	1.1	118.98	0.31	0.42	0.3818
NH1-CZ-NH2	Mean	119.4	1.1	118.98		0.42	0.3818
CB-CA-C	ASN12	110.4	2	110.15	0.24	0.25	0.125
CB-CA-C	ASN14	110.4	2	111.46	0.24	-1.06	0.53
CB-CA-C	ASN46	110.4	2	112.28	0.27	-1.88	0.94
CB-CA-C	Mean	110.4	2	111.3	0.62	-0.9	0.45
CA-CB-CG	ASN12	113.4	2.2	112.41	0.37	0.99	0.45
CA-CB-CG	ASN14	113.4	2.2	110.92	0.32	2.48	1.1273
CA-CB-CG	ASN46	113.4	2.2	112.23	0.33	1.17	0.5318
CA-CB-CG	Mean	113.4	2.2	111.85	0.47	1.55	0.7045
N-CA-CB	ASN12	110.6	1.8	110.21	0.21	0.39	0.2167
N-CA-CB	ASN14	110.6	1.8	111.09	0.21	-0.49	0.2722
N-CA-CB	ASN46	110.6	1.8	109.24	0.29	1.36	0.7556
N-CA-CB	Mean	110.6	1.8	110.18	0.54	0.42	0.2333
CB-CG-ND2	ASN12	116.7	2.4	114.6	0.61	2.1	0.875
CB-CG-ND2	ASN14	116.7	2.4	115.1	0.46	1.6	0.6667
CB-CG-ND2	ASN46	116.7	2.4	115.99	0.53	0.71	0.2958
CB-CG-ND2	Mean	116.7	2.4	115.23	0.4	1.47	0.6125
CB-CG-OD1	ASN12	121.6	2	121.8	0.48	-0.2	0.1
CB-CG-OD1	ASN14	121.6	2	120.57	0.4	1.03	0.515
CB-CG-OD1	ASN46	121.6	2	119.77	0.6	1.83	0.915
CB-CG-OD1	Mean	121.6	2	120.71	0.59	0.89	0.445
ND2-CG-OD1	ASN12	121.9	2.3	123.59	0.53	-1.69	0.7348
ND2-CG-OD1	ASN14	121.9	2.3	124.23	0.44	-2.33	1.013
ND2-CG-OD1	ASN46	121.9	2.3	124.16	0.68	-2.26	0.9826
ND2-CG-OD1	Mean	121.9	2.3	123.99	0.2	-2.09	0.9087
CA-CB-SG	CYS3	114	1.8	114.97	0.19	-0.97	0.5389
CA-CB-SG	CYS4	114	1.8	113.44	0.17	0.56	0.3111
CA-CB-SG	CYS16	114	1.8	115.03	0.19	-1.03	0.5722
CA-CB-SG	CYS26	114	1.8	112.99	0.19	1.01	0.5611
CA-CB-SG	CYS32	114	1.8	114.24	0.18	-0.24	0.1333
CA-CB-SG	CYS40	114	1.8	113.6	0.27	0.4	0.2222
CA-CB-SG	Mean	114	1.8	114.04	0.34	-0.04	0.0222
CB-CA-C	CYS3	110.4	2	108.03	0.21	2.37	1.185
CB-CA-C	CYS4	110.4	2	110.38	0.19	0.02	0.01
CB-CA-C	CYS16	110.4	2	112.08	0.21	-1.68	0.84
CB-CA-C	CYS26	110.4	2	110.78	0.21	-0.38	0.19
CB-CA-C	CYS32	110.4	2	110.33	0.2	0.07	0.035
CB-CA-C	CYS40	110.4	2	109.09	0.33	1.31	0.655
CB-CA-C	Mean	110.4	2	110.12	0.57	0.28	0.14
CB-SG-SG	CYS3	104.3	2.3	103.68	0.14	0.62	0.2696
CB-SG-SG	CYS4	104.3	2.3	103.96	0.1	0.34	0.1478
CB-SG-SG	CYS16	104.3	2.3	104.13	0.12	0.17	0.0739
CB-SG-SG	CYS26	104.3	2.3	103.15	0.12	1.15	0.5
CB-SG-SG	CYS32	104.3	2.3	105.4	0.11	-1.1	0.4783
CB-SG-SG	CYS40	104.3	2.3	102.93	0.17	1.37	0.5957
CB-SG-SG	Mean	104.3	2.3	103.88	0.36	0.42	0.1826
N-CA-CB	CYS3	110.6	1.8	111.65	0.24	-1.05	0.5833
N-CA-CB	CYS4	110.6	1.8	110.5	0.18	0.1	0.0556
N-CA-CB	CYS16	110.6	1.8	107.33	0.2	3.27	1.8167
N-CA-CB	CYS26	110.6	1.8	111.76	0.2	-1.16	0.6444
N-CA-CB	CYS32	110.6	1.8	110.48	0.21	0.12	0.0667
N-CA-CB	CYS40	110.6	1.8	109.36	0.38	1.24	0.6889
N-CA-CB	Mean	110.6	1.8	110.18	0.67	0.42	0.2333
CB-CA-C	GLU23	110.4	2	109.42	0.22	0.98	0.49
CB-CA-C	Mean	110.4	2	109.42		0.98	0.49
CB-CG-CD	GLU23	114.2	2.7	113.11	0.37	1.09	0.4037
CB-CG-CD	Mean	114.2	2.7	113.11		1.09	0.4037
CA-CB-CG	GLU23	113.4	2.2	114.16	0.27	-0.76	0.3455
CA-CB-CG	Mean	113.4	2.2	114.16		-0.76	0.3455
N-CA-CB	GLU23	110.6	1.8	112.09	0.21	-1.49	0.8278
N-CA-CB	Mean	110.6	1.8	112.09		-1.49	0.8278
CG-CD-OE1	GLU23	118.3	2	117.36	0.65	0.94	0.47
CG-CD-OE1	Mean	118.3	2	117.36		0.94	0.47
CG-CD-OE2	GLU23	118.3	2	119.95	0.51	-1.65	0.825
CG-CD-OE2	Mean	118.3	2	119.95		-1.65	0.825
OE1-CD-OE2	GLU23	123.3	1.2	122.52	0.57	0.78	0.65
OE1-CD-OE2	Mean	123.3	1.2	122.52		0.78	0.65
CB-CA-C	ILE33	111.6	2	110.98	0.27	0.62	0.31
CB-CA-C	ILE34	111.6	2	109.37	0.33	2.23	1.115
CB-CA-C	ILE35	111.6	2	110.39	0.33	1.21	0.605
CB-CA-C	Mean	111.6	2	110.25	0.47	1.35	0.675
CB-CG1-CD1	ILE33	113.9	2.8	114.67	0.51	-0.77	0.275
CB-CG1-CD1	ILE35	113.9	2.8	112.03	0.71	1.87	0.6679
CB-CG1-CD1	Mean	113.9	2.8	113.35	1.32	0.55	0.1964
CA-CB-CG1	ILE33	111	1.9	112.71	0.31	-1.71	0.9
CA-CB-CG1	ILE34	111	1.9	111.41	0.48	-0.41	0.2158
CA-CB-CG1	ILE35	111	1.9	112.19	0.46	-1.19	0.6263
CA-CB-CG1	Mean	111	1.9	112.1	0.38	-1.1	0.5789
CA-CB-CG2	ILE33	110.9	2	108.53	0.38	2.37	1.185
CA-CB-CG2	ILE34	110.9	2	108.29	0.41	2.61	1.305
CA-CB-CG2	ILE35	110.9	2	107.85	0.51	3.05	1.525
CA-CB-CG2	Mean	110.9	2	108.22	0.2	2.68	1.34
CG1-CB-CG2	ILE33	111.4	2.2	112.89	0.4	-1.49	0.6773
CG1-CB-CG2	ILE34	111.4	2.2	111.67	0.63	-0.27	0.1227
CG1-CB-CG2	ILE35	111.4	2.2	113.57	0.67	-2.17	0.9864
CG1-CB-CG2	Mean	111.4	2.2	112.71	0.55	-1.31	0.5955
N-CA-CB	ILE33	110.8	2.3	111.32	0.27	-0.52	0.2261
N-CA-CB	ILE34	110.8	2.3	111.24	0.29	-0.44	0.1913
N-CA-CB	ILE35	110.8	2.3	112.09	0.36	-1.29	0.5609
N-CA-CB	Mean	110.8	2.3	111.55	0.27	-0.75	0.3261
CB-CA-C	LEU18	110.2	1.9	109.66	0.24	0.54	0.2842
CB-CA-C	Mean	110.2	1.9	109.66		0.54	0.2842
CB-CG-CD1	LEU18	111	1.7	108.17	0.46	2.83	1.6647
CB-CG-CD1	Mean	111	1.7	108.17		2.83	1.6647
CB-CG-CD2	LEU18	111	1.7	111.89	0.38	-0.89	0.5235
CB-CG-CD2	Mean	111	1.7	111.89		-0.89	0.5235
CD1-CG-CD2	LEU18	110.5	3	109.92	0.54	0.58	0.1933
CD1-CG-CD2	Mean	110.5	3	109.92		0.58	0.1933
CA-CB-CG	LEU18	115.3	2.3	115.15	0.33	0.15	0.0652
CA-CB-CG	Mean	115.3	2.3	115.15		0.15	0.0652
N-CA-CB	LEU18	110.4	2	111.89	0.22	-1.49	0.745
N-CA-CB	Mean	110.4	2	111.89		-1.49	0.745
CB-CA-C	PRO5	111.7	2.1	111.16	0.21	0.54	0.2571
CB-CA-C	PRO36	111.7	2.1	111.65	0.55	0.05	0.0238
CB-CA-C	PRO41	111.7	2.1	113.22	0.52	-1.52	0.7238
CB-CA-C	Mean	111.7	2.1	112.01	0.62	-0.31	0.1476
CB-CG-CD	PRO5	106.5	3.9	102.77	0.25	3.73	0.9564
CB-CG-CD	PRO36	106.5	3.9	112.67	0.78	-6.17	1.5821
CB-CG-CD	PRO41	106.5	3.9	105.42	0.72	1.08	0.2769
CB-CG-CD	Mean	106.5	3.9	106.95	2.96	-0.45	0.1154
CA-CB-CG	PRO5	104.8	1.9	104.15	0.22	0.65	0.3421
CA-CB-CG	PRO36	104.8	1.9	107.86	0.64	-3.06	1.6105
CA-CB-CG	PRO41	104.8	1.9	103.56	0.68	1.24	0.6526
CA-CB-CG	Mean	104.8	1.9	105.19	1.35	-0.39	0.2053
N-CA-CB	PRO5	103.3	1.2	102.64	0.22	0.66	0.55
N-CA-CB	PRO36	103.3	1.2	103.72	0.64	-0.42	0.35
N-CA-CB	PRO41	103.3	1.2	101.99	0.62	1.31	1.0917
N-CA-CB	Mean	103.3	1.2	102.78	0.5	0.52	0.4333
CG-CD-N	PRO5	103.2	1.5	102.78	0.23	0.42	0.28
CG-CD-N	PRO36	103.2	1.5	101.08	0.71	2.12	1.4133
CG-CD-N	PRO41	103.2	1.5	101.7	0.7	1.5	1
CG-CD-N	Mean	103.2	1.5	101.85	0.5	1.35	0.9
CB-CA-C	SER6	110.1	1.9	110.21	0.21	-0.11	0.0579
CB-CA-C	SER11	110.1	1.9	110.26	0.23	-0.16	0.0842
CB-CA-C	Mean	110.1	1.9	110.24	0.03	-0.14	0.0737
N-CA-CB	SER6	110.5	1.5	112.65	0.21	-2.15	1.4333
N-CA-CB	SER11	110.5	1.5	110.19	0.22	0.31	0.2067
N-CA-CB	Mean	110.5	1.5	111.42	1.23	-0.92	0.6133
CA-CB-OG	SER6	111.2	2.7	108.83	0.22	2.37	0.8778
CA-CB-OG	SER11	111.2	2.7	109.13	0.29	2.07	0.7667
CA-CB-OG	Mean	111.2	2.7	108.98	0.15	2.22	0.8222
CB-CA-C	THR21	111.6	2.7	107.63	0.19	3.97	1.4704
CB-CA-C	THR28	111.6	2.7	111.37	0.27	0.23	0.0852
CB-CA-C	THR30	111.6	2.7	106.82	0.28	4.78	1.7704
CB-CA-C	Mean	111.6	2.7	108.61	1.4	2.99	1.1074
CA-CB-CG2	THR21	112.4	1.4	111.64	0.24	0.76	0.5429
CA-CB-CG2	THR28	112.4	1.4	112.59	0.32	-0.19	0.1357
CA-CB-CG2	THR30	112.4	1.4	111.01	0.38	1.39	0.9929
CA-CB-CG2	Mean	112.4	1.4	111.75	0.46	0.65	0.4643
N-CA-CB	THR21	110.3	1.9	108.29	0.21	2.01	1.0579
N-CA-CB	THR28	110.3	1.9	111.99	0.25	-1.69	0.8895
N-CA-CB	THR30	110.3	1.9	110.8	0.25	-0.5	0.2632
N-CA-CB	Mean	110.3	1.9	110.36	1.09	-0.06	0.0316
CA-CB-OG1	THR21	109	2.1	109.09	0.2	-0.09	0.0429
CA-CB-OG1	THR28	109	2.1	107.74	0.26	1.26	0.6
CA-CB-OG1	THR30	109	2.1	109.25	0.32	-0.25	0.119
CA-CB-OG1	Mean	109	2.1	108.69	0.48	0.31	0.1476
OG1-CB-CG2	THR21	110	2.3	111.62	0.24	-1.62	0.7043
OG1-CB-CG2	THR28	110	2.3	111.39	0.35	-1.39	0.6043
OG1-CB-CG2	THR30	110	2.3	112.79	0.35	-2.79	1.213
OG1-CB-CG2	Mean	110	2.3	111.93	0.43	-1.93	0.8391
CB-CA-C	TYR44	110.4	2	111.56	0.23	-1.16	0.58
CB-CA-C	Mean	110.4	2	111.56		-1.16	0.58
CB-CG-CD1	TYR44	121	0.6	123.24	0.31	-2.24	3.7333
CB-CG-CD1	Mean	121	0.6	123.24		-2.24	3.7333
CB-CG-CD2	TYR44	121	0.6	118.44	0.31	2.56	4.2667
CB-CG-CD2	Mean	121	0.6	118.44		2.56	4.2667
CD1-CG-CD2	TYR44	117.9	1.1	118.32	0.32	-0.42	0.3818
CD1-CG-CD2	Mean	117.9	1.1	118.32		-0.42	0.3818
CE1-CZ-CE2	TYR44	119.8	1.6	120.35	0.34	-0.55	0.3438
CE1-CZ-CE2	Mean	119.8	1.6	120.35		-0.55	0.3438
CE2-CZ-OH	TYR44	120.1	2.7	121.86	0.37	-1.76	0.6519
CE2-CZ-OH	Mean	120.1	2.7	121.86		-1.76	0.6519
CA-CB-CG	TYR44	113.4	1.9	113.19	0.23	0.21	0.1105
CA-CB-CG	Mean	113.4	1.9	113.19		0.21	0.1105
N-CA-CB	TYR44	110.6	1.8	113.39	0.25	-2.79	1.55
N-CA-CB	Mean	110.6	1.8	113.39		-2.79	1.55
CE1-CZ-OH	TYR44	120.1	2.7	117.79	0.37	2.31	0.8556
CE1-CZ-OH	Mean	120.1	2.7	117.79		2.31	0.8556
CB-CA-C	VAL15	111.4	1.9	112.45	0.21	-1.05	0.5526
CB-CA-C	Mean	111.4	1.9	112.45		-1.05	0.5526
CA-CB-CG1	VAL15	110.9	1.5	111.01	0.24	-0.11	0.0733
CA-CB-CG1	Mean	110.9	1.5	111.01		-0.11	0.0733
CA-CB-CG2	VAL15	110.9	1.5	109.51	0.28	1.39	0.9267
CA-CB-CG2	Mean	110.9	1.5	109.51		1.39	0.9267
CG1-CB-CG2	VAL15	110.9	1.6	110.57	0.29	0.33	0.2062
CG1-CB-CG2	Mean	110.9	1.6	110.57		0.33	0.2062
